# Supplementary material for: Highly Flexible and Foldable Paper-Based Thermoelectric Generator Prepared with Post-Treatment-Free PEDOT:PSS Hybrid Ink
Source: Polymers (Basel). 2023 Oct 25;15(21):4215. doi: 10.3390/polym15214215 (PMC10647209; doi:10.3390/polym15214215)
Supplement: Supplementary file 1 [file polymers-15-04215-s001.zip]

Archive with 1 entries (1 files):
- polymers-2641086-supplementary.pdf
